# Supplementary material for: Association Between Metabolic Score for Insulin Resistance and the Incidence of Gastric Cancer in South Korea: A Nationwide Retrospective Study
Source: J Clin Med. 2026 Mar 25;15(7):2507. doi: 10.3390/jcm15072507 (PMC13073363; doi:10.3390/jcm15072507)
Supplement: Supplementary file 1 [file jcm-15-02507-s001.zip]

Archive with 1 entries (1 files):
- jcm-4170758-supplementary.pdf
